# Supplementary material for: The Role of Hyperthermia in Methamphetamine-Induced Depression-Like Behaviors: Protective Effects of Coral Calcium Hydride
Source: Front Mol Neurosci. 2022 Jan 4;14:808807. doi: 10.3389/fnmol.2021.808807 (PMC8764150; doi:10.3389/fnmol.2021.808807)
Supplement: Supplementary file 4 [file Table_1.XLSX]

## Sheet: Fig.1
Fig 1(B) Core Temperature
1	36.4	37.3	38	37.5		1	37.3	38.3	39.2	36.3
2	36.4	36.7	38.1	37.8		2	38	39.3	40.3	35.8
3	36.7	37.8	37.5	37.4		3	37.3	39.9	40.1	35.6
4	37.4	38	38.1	37.6		4	38.1	40	40.5	36.4
5	37.7	37.7	37.7	36.9		5	38.3	39.7	40.1	36
6	38	38	38.2	36.7		6	38.5	40.2	40.9	35.9
7	37.7	36.8	37.8	36.7		7	37.3	39.1	40.2	36.6
8	37.6	37.4	37.5	38.3		8	37.9	39.8	39.7	36.3
9	38	37.9	37.4	38.2		9	36.8	39.7	40.3	35.4
10	37.2	36.6	37.7	37.3		10	37.1	40.3	39.7	35.3
11	37.9	38	37.8	37.7		11	37.2	39.3	40.3	35.7
12	36.9	37.3	37.4	37.2		12	38.2	39.6	40.1	36.3
13	38.2	38.1	38.1	37.1		13	37.8	39.4	39.9	37.3
14	38	38.6	37.9	37.6
15	38	38.6	37.9	37.6
							37.6769	39.5846	40.1	36.0692
	37.4733	37.6533	37.8067	37.44
				0
1	36.4	37.3	38	37.5			37.6	38.8	37.7	35.8
2	36.4	36.7	38.1	37.8			37.4	38.8	37.1	36.3
3	37.3	37.7	38.3	38			37.6	39.8	39	36
4	36.7	37.8	37.5	37.4			37.1	39.2	38.7	37.3
5	37.4	38	38.1	37.6			37.1	39.2	38.4	36.8
6	37.3	36.7	38.5	36.2			36.5	39.5	38.9	36.9
7	37.8	37.1	38.6	36.6			37.8	38.6	38.5	37.6
8	37.7	37.7	37.7	36.9			37.8	38.8	39.1	36.7
9	38	38	38.2	36.7			37.4	39.7	38.7	34.6
10	37.7	36.8	37.8	36.7			36.9	39.4	39.4	37.1
11	37.6	37.4	37.5	38.3			37.8	39.2	39.2	37.1
12	37.2	36.6	37.7	37.3			36.9	38.6	38.8	36.2
13	37.9	38	37.8	37.7			37.2	38.8	38.4	36.3
14	36.9	37.3	37.4	37.2			37.4	38.7	38.2	35.8
15	36.9	38.3	38	37			37.5	39	38.9	37
	37.3375	37.4688	37.9562	37.25			37.3125	39.075	38.575	36.525
	Fig 1(B) Weight Loss
		1	22	22			1	24	21	3
		2	21	21			2	21	19	2
		3	21	21			3	22	20	2
		4	22	21			4	23	21	2
		5	22	22			5	23	20	3
		6	22	22			6	23	20	3
		7	20	20			7	23	21	2
		8	21	21			8	22	20	2
		9	23	23			9	24	22	2
		10	21	21			10	24	19	5
		11	21	21			11	24	19	5
		12	22	22			12	24	19	5
		13	22	22			13	21	19	2
		14	21	21			14
		15	22	21			15
								22.9231	20.1538	2.92308
		8	21.5333	21.4
		1	21	22			1	22	21	1
		2	23	22			2	23	23	0
		3	23	23			3	21	20	1
		4	24	24			4	23	20	3
		5	24	24			5	23	22	1
		6	22	22			6	24	23	1
		7	22	22			7	22	20	2
		8	26	26			8	21	19	2
		9	23	23			9	22	21	1
		10	21	21			10	20	19	1
		11	21	20			11	21	20	1
		12	21	20			12	24	23	1
		13	22	21			13	23	22	1
		14	20	20			14	20	19	1
		15	20	20			15	23	22	1
			22.2	22				22.1333	20.9333	1.2
		Fig 1(C)
			20℃ 1 day											28℃ 1 day
			LMT			TST			FST
			Control 7	METH 7		Control 7	METH 7		Control 7	METH 7			28℃ WD7 10*4*1
	1		1900.52	1651.16		36.28	108.84		29.79	34.8			control 7	METH 7		con	METH 7		con	METH 7
	2		3666.96	2436.87		85.52	90.8		41.84	70.29		1	2019.67	2172.88		22.36	112.76		80.02	99.36
	3		1658.25	1835.51		83.6	73.08		57	82.68		2	1920.66	2126.84		24.28	94.72		77.89	91.88
	4		2947.91	2153.78		78.122	92.88		25.11	73.65		3	2460.35	1969.42		31	89.08		89.35	127.39
	5		4508.44	1556.59		24.36	16.92		59.28	40.77		4	2063.41	2689.22		91.6	75.08		64.31	111.16
	6		2235.5	1897.34		62.88	34.08		78.17	27.96		5	2385.64	2138.14		43.96	111.52		64.53	89.96
	7		1905.85	1353.77		30.96	36.24		56.67	48.6		6	2076.27	1799.17		41.48	62.92		55.63	102.77
	8		1703.45	1338.81		53.44	42.56		47.7	84.36		7	2639.12	2224.99		47.47	151.84		77.17	94.25
	9		3478.02	2373.14		87.32	45.12		88.71	31.71		8	2656.33	2317.92		53.96	119.28		53.12	114.41
	10		1125.04	2295.29		91.32	20.96		20.31	74.37		9	3183.23	3217.61		46	61.56		72.73	87
	11		733.618	3330.66		37.72	89.76		88.5	55.56		10	2784.62	2573.06		80.76	111.08		50.65	142.53
	12		1199.79	4032.33		57.2	83.28		36.09	22.59		11	2162.57	2162.57		45.76	153.36		81.32	125.88
	13		2588.97	2463.48		43.2	15.24		45	54.12		12	3206.45	2449.94		20.28	137.24		67.04	88.74
	14		2946.42	3115.69		53.36	51.6		46.77	96.48		13	2961.26	2871.98		34.56	99.08		61.13	83.25
	15		3186	2345.65		47.3	29.576		48.17	64.8		14	2098.23			45.32			57.99
												15	2579.46			61.23			43.67
			2385.65	2278.67		58.1721	55.3957		51.274	57.516
			0.753155			0.782167			0.441561				0.456482			1.15066e-06			9.55276e-07
			LMT			TST			FST
			Control 14	METH 14		Control 14	METH 14		Control 14	METH 14			28℃ WD14 10*4*1
	1		2001.39	2323.49		36.27	23.52		69.79	84.36			Control 14	METH 14		Control 14	METH 14		Control 14	METH 14
	2		2860.27	2599.85		46.56	68.04		61.84	31.71		1	2799.73	2174.82		60.72	88.25		67.08	121.29
	3		1702.5	2594.06		85.53	69.84		57	48.6		2	1962.65	1803.5		34.23	52.77		104.67	103.11
	4		1607.61	2990.18		83.61	42.04		55.11	47.7		3	2189.38	1663.37		58.29	21.51		67.41	77.77
	5		3448.2	2833.7		78.12	27.12		59.28	96.48		4	1735.25	2516.36		45.57	64.95		71.73	101.24
	6		2433.61	3244.35		61.59	45.24		28.17	34.8		5	2479.9	2109.95		63.24	90.93		90.73	81.51
	7		1980.53	2941.43		24.36	57.4		26.67	88.71		6	2213.44	2487.71		72.35	84.29		100.06	100.45
	8		3014.24	2890.85		72.87	36.24		54.39	20.31		7	2580.28	2631.49		84.27	62.55		93.67	73.35
	9		2489.65	2806.43		30.96	50.08		70.65	73.65		8	1841.81	3044.41		26.01	38.28		88.05	81.93
	10		2674.2	2834.51		62.87	34.09		87.56	55.56		9	2920.08	1867.99		111.6	91.77		92.93	77.73
	11		2511.43	3163.29		31.59	48.32		62.16	22.59		10	2450.19	2771.95		38.96	26.73		83.59	98.75
	12		2828.72	2717.11		50.33	69.23		36.09	74.37		11	2164.58	3461.02		74.48	73.29		97.25	102.33
	13		2978.56	2653.93		71.89	38.28		45	64.8		12	2074.01	2201.88		82.62	39.45		75.19	69.24
	14		2057.08	2018.47		73.25	55.06		46.77	70.29		13	3023.55	1959.63		63.89	50.33		63.35	64.47
	15		3104.4	2267.59		35.27	87.29		28.17	82.68		14	2366.67			49.32			82.66
												15	2134.15			72.67			79.03
			0.208515			0.390008			0.364816				0.853266			0.808191			0.393672
		Fig 1(D)
				22℃ 3 days											T test
															7天 OFT	7天 TST	7天 FST
		LMT	control 7	2198.67	1893.96	2302.15	2604.2	2396.65	2657.71	1834.68	2240.54	2164.43	2223.45		0.749371	0.567808	0.611068
			control 14	2483.84	2185.21	2550.14	1926.05	2242.13	2068	2116.31	2237.87	2419.23	2129.98
			METH 7	2283.95	2074.48	1889.96	2372.38	2245.42	2339.98	2507.41	2009.46	2228.51
			METH 14	2445.35	2193.81	2372.55	2141.27	2259.8	1994.57	2555.88	2049.31	2088.84
															14天 OFT	14天 TST	14天 FST
		TST	control 7	63.84	33.96	47.36	49.08	81.92	49.84	48.04	38.6	40.76	42.68		0.978881	0.706515	0.938158
			control 14	45.6	65.96	74.12	82.44	66.4	59.4	49.28	56.12	44.28	74.32
			METH 7	38.88	42.16	58.68	32.68	24.92	56.04	39.52	58.64	62.12
			METH 14	64.24	70.16	54.48	79.96	58.48	57.4	64.72	50.28	36.16
		FST	control 7	83.4766	78.0651	75.377	52.524	41.9231	47.4177	68.3056	70.9577	60.8718	78.1425
			control 14	79.1468	68.9432	54.711	48.8805	24.6092	86.4574	53.2599	51.303	50.8165	55.1482
			METH 7	62.1108	96.4837	78.3894	88.9208	48.8758	63.965	77.4259	58.199	50.2703
			METH 14	57.4	71.44	53.76	46.72	58.2	66.08	54.56	55	57.2
				28℃ 3 days
		OFT	control 7	2253.35	1834.51	1455.83	1742.09	1392.03	1514.23	1887.97	2021.86	2126.42	1591.21	0.782167
			control 14	2318.45	2604.5	2511.98	1747.79	2607.42	2353.96	1789.16	2136.39	2686.77	1799.06	1328.69
			METH 7	1247.44	1339.13	2775.43	1412.9	2072.99	2060.07	1859.22	2022.3	1442.04	1835.34	2625.42	1277.71	1340.36
			METH 14	1676.62	1087.56	2615.79	2303.18	2285.99	2067.12	2967.3	1989.23	1782.46	1470.41	2736.41	1441.41	1772
																		T test
		TST	control 7	29.68	41.72	65.64	72.08	42.76	104.64	50.78	29.2	86.2	64.76	58.2	105.96
			control 14	62.76	43.6	27.24	73.72	80.48	93.28	59.76	70.4	59.96	24.64	18.64	45.2			7天 OFT	7天 TST	7天 FST
			METH 7	77.32	121.96	118.4	104.44	122.24	138.57	132.12	77.56	109.52	61.92	119.3	152.96	104.4		0.454486	0.000118623	2.13769e-10
			METH 14	76.12	94.4	138.28	102.32	124.04	102.72	103.76	137.52	94.52	144.64	115.44	125.2	148.56
		FST	control 7	38.96	61.28	29.04	45.48	57.4	60	46.92	34.16	47.18	50.88	36.28	41.96			14天 OFT	14天 TST	14天 FST
			control 14	40.08	29.52	41.72	62.96	68.08	58.2	25.96	32.56	70.12	62.76	53.92	67.72			0.45971	8.74705e-07	1.32626e-07
			METH 7	93.2	81.44	78.72	97.8	116.76	113.56	111.92	99.32	104.48	102.08	128.12	80.68	107.28
			METH 14	99.72	102.68	117.96	106.72	91.4	114.29	125.6	91.32	120.68	85.68	69.12	86.68	90.04

## Sheet: Fig.2
			Fig 2 (B)①
			WD7 OFT			WD7 TST			WD7 FST																T test
			Control	METH		Control	METH		Control	METH
		1	1738.6	2339.63		98.2	86.84		105.88	85.6	LMT	Control 7	1738.6	1962.09	1650.97	1804.31	2087.71	2171.04	2541.26	1797.6	2217.51	2065.57			7days LMT	7days TST	7days FST
		2	1962.09	2382.17		114.8	64.09		64.68	101.76		Control 14	2164.05	1937.84	2066.39	1879.67	2135.73	2055.11	2234.39	2263.17	2083.34	2106.92			0.000865395	0.344637	0.934312
		3	1650.97	2147.85		106.28	77.73		85.48	77.84		METH 7	2339.63	2382.17	2147.85	2741.57	3151.04	2432.01	3091.73	2353.16	2155.72	2429.28	3069.22
		4	1804.31	2741.57		85.8	87.84		83.36	92.88		METH 14	2138.81	2073.14	2295.29	2330.66	2732.33	2463.48	2015.69	1945.65	2074.37	1946.42	1786
		5	2087.71	3151.04		72.92	55.97		99.4	89.72
		6	2171.04	2432.01		110.88	101.43		78.44	63.32															14days LMT	14days TST	14days FST
		7	2541.26	3091.73		69.76	104.85		79.44	103.36	TST	Control 7	98.2	114.8	106.28	85.8	72.92	110.88	69.76	109.88	84.56	93.68			0.454091	0.336669	0.75035
		8	1797.6	2353.16		109.88	87.79		88.44	90.84		Control 14	95.33	71.75	81.71	103.39	114.45	111.97	74.04	95.2	101.11	89.04
		9	2217.51	2155.72		84.56	104.92		72.16	76.52		METH 7	86.84	64.09	77.73	87.84	55.97	101.43	104.85	87.79	104.92	112.24	78.88
		10	2065.57	2429.28		93.68	112.24		91.08	74.8		METH 14	107.25	118.71	93.93	109.67	87.32	99.94	102.27	107.45	98.25	94.69	75.21
				3069.22			78.88			81.68
	Average										FST	Control 7	105.81	64.67	85.33	83.36	99.4	78.44	79.79	88.56	72.16	91.08
												Control 14	75.12	109.22	101.57	79.51	100.33	83.56	107.19	105.38	102.63	110.71
			WD14 OFT			WD14 TST			WD14 FST			METH 7	85.6	101.76	77.84	92.88	89.72	63.32	103.36	90.84	76.52	74.8	81.68
			Control	METH		Control	METH		Control	METH		METH 14	89.12	107.84	79.72	97.92	108.24	81.68	107.32	110.04	86.76	93.84	91.48
		1	2164.05	2138.81		95.33	107.25		89.12	88.96
		2	1937.84	2073.14		71.75	118.71		107.84	98.8
		3	2066.39	2295.29		81.71	93.93		119.72	93
		4	1879.67	2330.66		103.39	109.67		97.92	103.92
		5	2135.73	2732.33		114.45	87.32		108.24	73.88
		6	2055.11	2463.48		111.97	99.94		81.68	92.04
		7	2234.39	2015.69		74.04	102.27		129.32	122.04
		8	2263.17	1945.65		95.2	107.45		110.04	126.24
		9	2083.34	2074.37		101.11	98.25		126.76	120.2
		10	2106.92	1946.42		89.04	94.69		113.84	100.2
				1786			75.21			91.48
	Average
			Fig 2 (B)②
			WD7 OFT			WD7 TST			WD7 FST
		1	2217.9	2329.45		114.2	80.36		114.2	94.13		OFT	control7	2217.9	1975.65	2133.25	2100.66	1983.31	2020.67	2030.55	1948.93	2026.16	1941.17				T test
		2	1975.65	2080.62		97.84	118.72		97.4	84.2			control14	2064.72	2104.36	1824.76	1889.08	2000.09	2287.72	2302.02	2149.72	2011.54	1958.94
		3	2133.25	2863.16		129.72	94.77		89.32	99.04			METH7	2329.45	2080.62	2863.16	1955.39	2354.48	2579.51	2624.93	2622.32	2162.62	2645.33	2845.42	2758.71		7days LMT	7days TST	7days FST
		4	2100.66	1955.39		107.92	101.88		72.12	96.32			METH14	2117.53	1990.58	2353.37	2392.04	1744.19	1874.84	2096.34	2351.18	2051.73	2511.69	2198.33	2213.53		0.000220994	0.319799	0.869231
		5	1983.31	2354.48		108.24	107.44		82.29	86.38
		6	2020.67	2579.51		81.68	103.81		83.64	109.68
		7	2030.55	2624.93		119.32	90.28		98.17	103.28		TST	control7	114.2	97.84	129.72	107.92	108.24	81.68	119.32	110.04	86.76	93.84
		8	1948.93	2622.32		110.04	114.05		105.6	89.2			control14	73.84	73.96	87.36	79.08	91.97	99.31	76.04	108.6	103.49	82.18				14days LMT	14days TST	14days FST
		9	2026.16	2162.62		86.76	82.52		92.12	83.4			METH7	80.36	118.72	94.77	101.88	107.44	103.81	90.28	114.05	82.52	98.04	86.6	109.72		0.256304	0.676403	0.344687
		10	1941.17	2645.33		93.84	98.04		85.44	93.55			METH14	74.68	99.16	62.2	84.55	95.72	77.84	87.16	82.84	93.76	88.69	69.98	106.68
				2845.42			86.6			75.52
				2758.71			109.72			98.96
												FST	control7	114.2	97.4	89.32	72.12	82.29	83.64	98.17	105.6	92.12	85.44
													control14	72.37	81.45	87.28	77.6	85.54	80.57	90.04	108.48	119.75	92.09
	Average												METH7	94.13	84.2	99.04	96.32	86.38	109.68	103.28	89.2	83.4	93.55	75.52	98.96
													METH14	76.88	68.24	72.91	84.16	62.36	99.22	74.08	98.32	82.83	89.68	102.24	94.82
			WD14 OFT			WD14 TST			WD14 FST
		1	2064.72	2117.53		73.84	74.68		72.37	76.88
		2	2104.36	1990.58		73.96	99.16		81.45	68.24
		3	1824.76	2353.37		87.36	62.2		87.28	72.91
		4	1889.08	2392.04		79.08	84.55		77.6	84.16
		5	2000.09	1744.19		91.97	95.72		85.54	62.36
		6	2287.72	1874.84		99.31	77.84		80.57	99.22
		7	2302.02	2096.34		76.04	87.16		90.04	74.08
		8	2149.72	2351.18		108.6	82.84		108.48	98.32
		9	2011.54	2051.73		103.49	93.76		119.75	82.83
		10	1958.94	2511.69		82.18	88.69		92.09	89.68
				2198.33			69.98			102.24
				2213.53			106.68			94.82
	Average
			Fig 2 (B)④
																									T test
			WD7 OFT			WD7 TST			WD7 FST																7days LMT	7days TST	7days FST
		1	2213.44	2023.55		101.82	107.24		74.59	88.45		LMT	Control 7	2213.44	2580.28	1841.81	1920.08	2450.19	2164.58	2235.6	2074.01	2201.88	2059.63		0.225706	0.966011	0.0987719
		2	2580.28	2139.26		102.45	108.04		61.76	84.33			Control 14	2198.67	1893.96	2302.15	2504.2	2396.65	2657.71	1934.68	2240.54	2164.43	2223.45
		3	1841.81	2266.67		104.77	89.12		89.53	94.96			METH 7	2023.55	2139.26	2266.67	2134.15	2057.17	2071.37	2155.19	1976.21	2071.96	1861.02
		4	1920.08	2134.15		96.32	99.08		95.78	74.12			METH 14	1421.91	2535.2	2345.76	2135.03	2158.4	2598.41	2516.46	2505.67	1820.75	2196.15
		5	2450.19	2057.17		89.04	89.17		81.75	92.08															14days LMT	14days TST	14days FST
		6	2164.58	2071.37		88.85	99.08		89.03	101.43															0.840611	0.0272026	0.737858
		7	2235.6	2155.19		90.46	87.88		76.19	98.17		TST	Control 7	101.82	102.45	104.77	96.32	89.04	88.85	90.46	93.37	98.01	100.12
		8	2074.01	1976.21		93.37	103.52		71.8	101.19			Control 14	71.48	77.22	83.96	97	80.76	65.76	100.94	94.56	92.55	73.37
		9	2201.88	2071.96		98.01	93.08		81.69	82.83			METH 7	107.24	108.04	89.12	99.08	89.17	99.08	87.88	103.52	93.08	87.64
		10	2059.63	1861.02		100.12	87.64		98.87	83.68			METH 14	95.75	96.01	96.37	90.03	100.02	86.37	93.03	102.63	81.17	101.03
		Average
												FST	Control 7	74.59	61.76	89.53	95.78	81.75	89.03	76.19	71.8	81.69	98.87
													Control 14	75.63	87.19	93.12	82.13	90.69	91.32	107.04	91.13	89.13	100.83
													METH 7	88.45	84.33	94.96	74.12	92.08	101.43	98.17	101.19	82.83	83.68
			WD14 OFT			WD14 TST			WD14 FST				METH 14	90.11	99.23	81.68	103.29	89.3	104.95	78.63	93.77	99.55	81.59
		1	2198.67	1421.91		71.48	95.75		75.63	90.11
		2	1893.96	2535.2		77.22	96.01		87.19	99.23
		3	2302.15	2345.76		83.96	96.37		93.12	81.68
		4	2504.2	2135.03		97	90.03		82.13	103.29
		5	2396.65	2158.4		80.76	100.02		90.69	89.3
		6	2657.71	2598.41		65.76	86.37		91.32	104.95
		7	1934.68	2516.46		100.94	93.03		107.04	78.63
		8	2240.54	2505.67		94.56	102.63		91.13	93.77
		9	2164.43	1820.75		92.55	81.17		89.13	99.55
		10	2223.45	2196.15		73.37	101.03		100.83	81.59
		Average
			Fig 2 (B)③
			WD7 OFT			WD7 TST			WD7 FST
		1	2198.67	2208.2		63.84	93.72		89.35	100.17		LMT	Control 7	2198.67	1893.96	2302.15	1574.2	1696.65	1787.71	1934.68	2240.54	2164.43	1903.45					T test
		2	1893.96	2173.82		93.67	84.98		78.07	71.91			Control 14	2466.65	3123.49	1817.13	1733.51	2891.37	1616.48	1656.57	2910.51	2064.26	2135.11
		3	2302.15	2678.16		77.36	114.88		105.38	92.27			METH 7	2208.2	2173.82	2678.16	1643.67	1660.83	1746.37	1851.13	2339.33	1911.56	1753.29	1939.07	1999.37	1616.47		7days LMT	7days TST	7days FST
		4	1574.2	1643.67		89.03	79.96		97.52	112.34			METH 14	2507.58	2786.77	2709.16	2358.15	2542.25	1675.72	1882.94	3053.15	1791.27	1888.5	1826.52	1949.26	2432.29		0.957754	0.703081	0.97492
		5	1696.65	1660.83		81.92	105.8		85.91	79.6
		6	1787.71	1746.37		99.72	68.35		77.42	81.56
		7	1934.68	1851.13		108.04	77.55		68.31	101.42		TST	Control 7	63.84	93.67	77.36	89.03	81.92	99.72	108.04	118.6	100.76	112.68
		8	2240.54	2339.33		118.6	74.92		100.95	79.82			Control 14	75.26	115.96	114.12	92.44	126.4	69.4	99.28	106.15	84.28	90.32					14days LMT	14days TST	14days FST
		9	2164.43	1911.56		100.76	105.24		110.87	59.04			METH 7	93.72	84.98	114.88	79.96	105.8	68.35	77.55	74.92	105.24	86.49	92.48	101.92	109.84		0.92455	0.764468	0.510835
		10	1903.45	1753.29		112.68	86.49		78.14	86.65			METH 14	128.95	101.72	61.92	65.68	90.78	87.84	72	101.72	136.16	80.08	99.64	93.48	111.24
				1939.07			92.48			69.1
				1999.37			101.92			105.51
				1616.47			109.84			123.01		FST	Control 7	89.35	78.07	105.38	97.52	85.91	77.42	68.31	100.95	110.87	78.14
													Control 14	107.69	80.59	94.83	86.62	127.52	73.61	97.07	119.74	135.93	69.24
	Average												METH 7	100.17	71.91	92.27	112.34	79.6	81.56	101.42	79.82	59.04	86.65	69.1	105.51	123.01
													METH 14	121.88	98.52	88.48	131.08	79.12	110.8	116.79	128.16	105.36	87.12	130.12	77.64	92.36
			WD14 OFT			WD14 TST			WD14 FST
		1	2466.65	2507.58		75.26	128.95		107.69	121.88
		2	3123.49	2786.77		115.96	101.72		80.59	98.52
		3	1817.13	2709.16		114.12	61.92		94.83	88.48
		4	1733.51	2358.15		92.44	65.68		86.62	131.08
		5	2891.37	2542.25		126.4	90.78		127.52	79.12
		6	1616.48	1675.72		69.4	87.84		73.61	110.8
		7	1656.57	1882.94		99.28	72		97.07	116.79
		8	2910.51	3053.15		106.15	101.72		119.74	128.16
		9	2064.26	1791.27		84.28	136.16		135.93	105.36
		10	2135.11	1888.5		90.32	80.08		69.24	87.12
				1826.52			99.64			130.12
				1949.26			93.48			77.64
				2432.29			111.24			92.36
	Average

## Sheet: Fig.3
Fig 3 (B)
Temperature (℃)	Saline						METH										H2 capsule 100mg/kg												H2 capsule 200mg/kg
0	38	38.5	37.9	38.5	37.8	38.4	37.8	37.7	37.6	38	38.2	37.6	37.6	37.3	37.9	37.8	37.8	37.7	38	38.1	38.2	38	37.9	38.1	37.3	37.5	37.5	38.1	37.3	37.6	37.6	38.2	38.1	37.6	38	38.1	37.8	38	38.2
20	37.8	38.6	38.1	37.3	37.6	38.4	40.2	39.1	39.7	40	40.2	39.2	39.4	39.1	40	40.5	38.8	39.3	39.5	39.4	39.9	38.9	38.9	39.7	39.1	39	38.7	39.2	40.1	39.6	39.3	39.3	39.2	38.8	38.1	39	38.7	36.4	39.1
40	38	38.1	37.3	37.7	37.4	38.4	39.1	39.1	39.7	40.3	39.6	40	40.5	39.4	40.1	40.3	39.7	38.8	39	39.4	40	38.1	39.6	39	39	39.6	39	38.8	39.3	39.6	38.6	38.7	39.3	38.6	39.6	39.5	38.5	38.6	39.9
60	37.8	37.6	38	38.1	38.1	38	39.6	39.1	40.1	40.1	39.9	39.8	38.7	39.4	38.5	40.7	39.4	39.1	38.8	39.2	39.2	39.5	39.1	39.2	39.7	39.3	39.2	39.1	38.6	39.2	38.6	38.5	38.2	39.4	39	39.4	38.3	36.8	38.9
80	38.3	36.6	37.2	38.3	38.2	37.3	39	38.9	39.5	39	39	38.6	38	39.3	37.8	41.3	39.8	38.1	38.1	37.8	38.4	39.2	38.8	38.5	39.6	39.2	38.1	37.6	38.7	39.4	38.5	38.2	38.1	39.6	38.6	38.4	38.2	35.8	38.1
100	38.2	38	37.6	38.3	37.5	37.4	37.1	37.8	37.9	37.6	38.1	37.5	37.9	39	37.4	39.2	39.5	35.9	37.8	36.9	37	38.1	37.4	37.7	38.5	38.4	37.6	37.3	38.4	38.9	38.7	38.2	38.3	37.9	38.2	38.3	38	34	37.4
120	38.5	37.5	38.1	38.2	37.8	37.9	37.6	37.2	38.3	37.7	37.3	37	37.3	38	36.8	36.6	38.8	35.7	37.8	37.7	36.2	36.5	37.8	38.2	38.2	36.3	37.7	37.6	37.3	39.1	38.2	38	38.1	37.8	37.8	38.3	37.2	33.2	37.7
Fig 3 (C)
只数	6	10	12	11
	NS	METH	H2 capsule 100mg/kg	H2 capsule 200mg/kg
	37.8	39.6	39.4	38.6
	37.6	39.1	39.1	39.2
	38	40.1	38.8	38.6
	38.1	40.1	39.2	38.5
	38.1	39.9	39.2	38.2
	38	39.8	39.5	39.4
		38.7	39.1	39
		39.4	39.2	39.4
		38.5	39.7	38.3
		40.7	39.3	36.8
			39.2	38.9
			39.1
	Fig 3 (E)
	TST				FST				LMT
Number	NS	METH	H2 capsule 100mg/kg	H2 capsule 200mg/kg	NS	METH	H2 capsule 100mg/kg	H2 capsule 200mg/kg	NS	METH	H2 capsule 100mg/kg	H2 capsule 200mg/kg
1	59.44	151.8	104.4	20.92	32.64	166.48	93.52	45.04	1797.52	2286.77	1922.98	2088.98
2	17.48	197.96	65.56	30.52	112.56	217.36	48.52	73.64	1690.94	1972	1845.68	2043.64
3	68.32	161.76	56.52	62.24	43.64	148.12	63.16	32.56	1671.35	2044.95	1723.28	2043.33
4	53.4	139.48	35.04	22.48	62.68	161.44	103.12	44.24	2035.04	2083.46	1851.63	1862.15
5	95.2	112.44	50.44	55.52	8.6	180.96	116.04	71.72	1569.41	1743.95	2151.41	2193.48
6	33.4	103.52	41.68	44.44	87.56	204.28	93.56	42.52	2192.51	1626.56	1994.01	1937.96
7	32.48	103.12	113.92	40.96	89.76	148.36	68.32	41.8	1806.13	1784.8	2015.01	1855.09
8	63.84	125.64	102.68	73.96	46.24	163.56	101.88	43.4	1539.06	1885.27	1878.34	1731.09

## Sheet: Fig.4
	Fig 4 (A C) Golgi staining																# Branches	# Junctions	# End-point voxels	# Junction voxels	# Slab voxels	Average Branch Length	# Triple points	# Quadruple points	Longest Shortest Path	spx	spy	spz
																Control 22	41	10	52	32	350	16.232	9	1	51.245	92.001	354.668	0
																	46	20	58	59	367	18.36	19	1	49.444	211	1002	0
																	24	11	59	33	326	2.944	11	0	51.796	11.667	80.303	0
																Control 28	46	18	48	68	351	56.921	16	2	52.392	225	1953	0
	group	number	count	count(/10μm)	count(/10μm)												46	20	54	80	319	3.912	17	3	50.178	16.911	75.735	0
	Control 22℃	1	52	16.9796	16.99												34	12	54	45	299	10.961	7	5	49.782	31.515	111.97	0
		2	58	18.9388	18.94											METH 22℃	23	10	32	39	348	19.421	8	2	52.975	33	308	0
		3	59	19.2653	19.27												34	15	29	55	314	3.913	11	2	52.89	6.666	73.94	0
	Control 28℃	1	48	15.6735	15.67												38	18	27	60	342	1.921	16	2	54.957	5.606	0.455	0
		2	54	17.6327	17.63											METH 28℃	35	17	12	50	329	1.652	14	3	48.638	6.184	39.868	0
		3	54	17.6327	17.63												13	4	14	15	200	21.887	4	0	49.136	22.501	110.147	0
	METH 22℃	1	32	10.449	10.45												37	17	23	57	329	3.656	16	1	52.817	10.152	55.757	0
		2	29	9.46939	9.47											CCH 100	44	18	39	63	323	4.793	15	3	53.634	27.286	126.142	0
		3	27	8.81633	8.82												31	6	45	18	282	22.57	6	0	49.355	96.059	548.184	0
	METH 28℃	1	12	3.91837	3.92												24	9	39	37	253	6.73	7	2	49.214	18.03	66.061	0
		2	14	4.57143	4.57											CCH 200	43	19	49	58	322	4.974	17	2	51.024	13.03	20.909	0
		3	23	7.5102	7.51												60	27	54	99	404	3.505	20	5	57.221	16.515	48.485	0
	CCH 100	1	39	12.7347	12.73												34	16	48	48	317	3.567	16	0	51.082	8.939	22.727	0
		2	37	12.0816	12.08
		3	39	12.7347	12.73
	CCH 200	1	49	16	16
		2	54	17.6327	17.63
		3	48	15.6735	15.67
	BCA
	标准品(mg/ml)	标准蛋白OD562	复孔	均值1	待测蛋白的OD562	复孔	均值2	均值2-标准品0	x	concentration（*20）mg/mL	样品体积ml	裂解液用量ml配平	zong	buffer	加buffer稀释后浓度	上样 50ug
	0	0.145	0.142	0.1435	0.428	0.412	0.42	0.2765	222.818	4456.36	88	392.588	480.588	160.196	612	0.0816993
	25	0.201	0.2	0.2005	0.446	0.429	0.4375	0.294	238.727	4774.55	88	426.902	514.902	171.634	612	0.0816993
	50	0.228	0.224	0.226	0.407	0.441	0.424	0.2805	226.455	4529.09	88	400.431	488.431	162.81	612	0.0816993
	100	0.285	0.277	0.281	0.477	0.431	0.454	0.3105	253.727	5074.55	88	417.098	505.098	168.366	612	0.0816993
	200	0.407	0.385	0.396	0.471	0.394	0.4325	0.289	234.182	4683.64	70	32.9232	102.923	34.3077	2505	0.0199601
	300	0.49	0.507	0.4985	0.452	0.438	0.445	0.3015	245.545	4910.91	70	36.3527	106.353	35.4509	2505	0.0199601
	400	0.599	0.602	0.6005	0.428	0.421	0.4245	0.281	226.909	4538.18	70	25.1116	95.1116	31.7039	2505	0.0199601
	500	0.704	0.716	0.71	0.418	0.421	0.4195	0.276	222.364	4447.27	70	23.2063	93.2063	31.0688	2505	0.0199601
					0.445	0.459	0.452	0.3085	251.909	5038.18	70	18.0621	88.0621	29.354	2505	0.0199601
	标曲绘制				0.401	0.411	0.406	0.2625	210.091	4201.82	70	35.5906	105.591	35.1969	2505	0.0199601
	25	0.057			0.424	0.393	0.4085	0.265	212.364	4247.27
	50	0.0825			0.415	0.431	0.423	0.2795	225.545	4510.91
	100	0.1375			0.439	0.438	0.4385	0.295	239.636	4792.73
	200	0.2525			0.431	0.442	0.4365	0.293	237.818	4756.36
	300	0.355			0.412	0.418	0.415	0.2715	218.273	4365.45
	400	0.457			0.406	0.407	0.4065	0.263	210.545	4210.91
	500	0.5665			0.405	0.416	0.4105	0.267	214.182	4283.64
					0.389	0.382	0.3855	0.242	191.455	3829.09
					0.379	0.378	0.3785	0.235	185.091	3701.82
					0.396	0.413	0.4045	0.261	208.727	4174.55
					0.428	0.413	0.4205	0.277	223.273	4465.45
					0.398	0.398	0.398	0.2545	202.818	4056.36
					0.384	0.399	0.3915	0.248	196.909	3938.18
					0.419	0.412	0.4155	0.272	218.727	4374.55
					0.417	0.422	0.4195	0.276	222.364	4447.27
					0.393	0.397	0.395	0.2515	200.091	4001.82
					0.404	0.408	0.406	0.2625	210.091	4201.82
					0.389	0.386	0.3875	0.244	193.273	3865.45
					0.413	0.422	0.4175	0.274	220.545	4410.91
					0.387	0.38	0.3835	0.24	189.636	3792.73
					0.417	0.419	0.418	0.2745	221	4420
					0.419	0.402	0.4105	0.267	214.182	4283.64
					0.435	0.423	0.429	0.2855	231	4620
					0.378	0.374	0.376	0.2325	182.818	3656.36
					0.385	0.384	0.3845	0.241	190.545	3810.91
					0.377	0.372	0.3745	0.231	181.455	3629.09
					0.42	0.421	0.4205	0.277	223.273	4465.45
					0.413	0.411	0.412	0.2685	215.545	4310.91
					0.399	0.387	0.393	0.2495	198.273	3965.45
					0.401	0.407	0.404	0.2605	208.273	4165.45
					0.412	0.408	0.41	0.2665	213.727	4274.55
					0.381	0.391	0.386	0.2425	191.909	3838.18
					0.415	0.413	0.414	0.2705	217.364	4347.27
					0.405	0.418	0.4115	0.268	215.091	4301.82
					0.402	0.407	0.4045	0.261	208.727	4174.55
					0.397	0.399	0.398	0.2545	202.818	4056.36
					0.411	0.413	0.412	0.2685	215.545	4310.91													1.填入标注品及待测蛋白的OD值
					0.388	0.397	0.3925	0.249	197.818	3956.36													2.K列中找到样品浓度的最小值
					0.447	0.438	0.4425	0.299	243.273	4865.45													3.L列中样品体积改为所加体积
					0.419	0.423	0.421	0.2775	223.727	4474.55													4.M列中公式的分母改为K列中的最小浓度
					0.401	0.41	0.4055	0.262	209.636	4192.73													5.R2要有三个9
					0.399	0.402	0.4005	0.257	205.091	4101.82
					0.408	0.422	0.415	0.2715	218.273	4365.45
					0.417	0.412	0.4145	0.271	217.818	4356.36
					0.422	0.421	0.4215	0.278	224.182	4483.64
					0.429	0.399	0.414	0.2705	217.364	4347.27
					0.437	0.441	0.439	0.2955	240.091	4801.82
					0.391	0.399	0.395	0.2515	200.091	4001.82
					0.415	0.417	0.416	0.2725	219.182	4383.64
					0.421	0.428	0.4245	0.281	226.909	4538.18
					0.405	0.404	0.4045	0.261	208.727	4174.55
					0.411	0.414	0.4125	0.269	216	4320
					0.44	0.442	0.441	0.2975	241.909	4838.18
					0.417	0.439	0.428	0.2845	230.091	4601.82
					0.428	0.422	0.425	0.2815	227.364	4547.27
					0.403	0.407	0.405	0.2615	209.182	4183.64
					0.423	0.411	0.417	0.2735	220.091	4401.82
					0.389	0.397	0.393	0.2495	198.273	3965.45
					0.411	0.413	0.412	0.2685	215.545	4310.91
					0.403	0.407	0.405	0.2615	209.182	4183.64
					0.419	0.412	0.4155	0.272	218.727	4374.55
					0.441	0.437	0.439	0.2955	240.091	4801.82
					0.429	0.415	0.422	0.2785	224.636	4492.73
					0.434	0.436	0.435	0.2915	236.455	4729.09
					0.441	0.442	0.4415	0.298	242.364	4847.27
					0.411	0.419	0.415	0.2715	218.273	4365.45
					0.391	0.382	0.3865	0.243	192.364	3847.27
					0.408	0.409	0.4085	0.265	212.364	4247.27
					0.432	0.429	0.4305	0.287	232.364	4647.27
					0.422	0.409	0.4155	0.272	218.727	4374.55
					0.418	0.444	0.431	0.2875	232.818	4656.36
					0.414	0.412	0.413	0.2695	216.455	4329.09
					0.404	0.407	0.4055	0.262	209.636	4192.73
					0.421	0.427	0.424	0.2805	226.455	4529.09
MDA
		Concentration (μmol/L)	BCA（μg/ml）		Concentration (μmol/μg)	Average
	control 22℃	0.357919	4456.36	8.03163e-05	0.0803163			0.0803163			0.0803163	0.101309	0.161714	0.173626	0.128301	0.153216
		0.483705	4774.55	0.000101309	0.101309			0.101309			2.3372	1.51717	2.4423	2.57736	2.38622	2.13269
		0.732419	4529.09	0.000161714	0.161714			0.161714			0.905579	0.498384	0.732268	0.617933	0.688193	0.740024
		0.881075	5074.55	0.000173626	0.173626			0.173626			0.707547	0.506213	0.745319	0.644999	0.66	0.542538
		0.600915	4683.64	0.000128301	0.128301			0.128301			0.25854	0.123014	0.13757	0.274529	0.175769	0.244366
		0.75243	4910.91	0.000153216	0.153216	0.133081		0.153216			5.0405	3.87956	3.90031	4.9212	5.35176	5.39381
	22℃ WD1	10.6066	4538.18	0.0023372	2.3372			2.3372			2.70369	2.32116	2.48948	2.22171	2.42383	2.73366
		6.74728	4447.27	0.00151717	1.51717			1.51717			2.33725	1.43025	1.84981	2.051	1.6852	1.85211
		12.3047	5038.18	0.0024423	2.4423			2.4423			1.29709	1.25281	1.08631	1.20308	0.934621	1.32112
		10.8296	4201.82	0.00257736	2.57736			2.57736			0.512718	0.132749	0.169135	0.37733	0.322943	0.2647
		10.1349	4247.27	0.00238622	2.38622			2.38622			0.0967939	0.122001	0.0940553	0.0804738	0.104305	0.0919829
		9.62035	4510.91	0.00213269	2.13269	2.23216		2.13269			0.149504	0.0765617	0.0558372	0.0733475	0.0753022	0.173962
	22℃ WD4	4.34019	4792.73	0.000905579	0.905579			0.905579			0.0936651	0.0708484	0.106219	0.127213	0.125739	0.0519622
		2.3705	4756.36	0.000498384	0.498384			0.498384			0.0751715	0.0922746	0.102653	0.0628667	0.0717298	0.0960691
		3.19668	4365.45	0.000732268	0.732268			0.732268
		2.60206	4210.91	0.000617933	0.617933			0.617933
		2.94797	4283.64	0.000688193	0.688193			0.688193
		2.83362	3829.09	0.000740024	0.740024	0.697064		0.740024
	22℃ WD7	2.61921	3701.82	0.000707547	0.707547			0.707547
		2.11321	4174.55	0.000506213	0.506213			0.506213
		3.32819	4465.45	0.000745319	0.745319			0.745319
		2.61635	4056.36	0.000644999	0.644999			0.644999
		2.5992	3938.18	0.00066	0.66			0.66
		2.37336	4374.55	0.000542538	0.542538	0.634436		0.542538
	control 28℃	1.1498	4447.27	0.00025854	0.25854			0.25854
		0.492281	4001.82	0.000123014	0.123014			0.123014
		0.578045	4201.82	0.00013757	0.13757			0.13757
		1.06118	3865.45	0.000274529	0.274529			0.274529
		0.7753	4410.91	0.000175769	0.175769			0.175769
		0.926815	3792.73	0.000244366	0.244366	0.202298		0.244366
	28℃ WD1	22.279	4420	0.0050405	5.0405			5.0405
		16.6186	4283.64	0.00387956	3.87956			3.87956
		18.0194	4620	0.00390031	3.90031			3.90031
		17.9937	3656.36	0.0049212	4.9212			4.9212
		20.3951	3810.91	0.00535176	5.35176			5.35176
		19.5746	3629.09	0.00539381	5.39381	4.74786		5.39381
	28℃ WD4	12.0732	4465.45	0.00270369	2.70369			2.70369
		10.0063	4310.91	0.00232116	2.32116			2.32116
		9.87193	3965.45	0.00248948	2.48948			2.48948
		9.25443	4165.45	0.00222171	2.22171			2.22171
		10.3608	4274.55	0.00242383	2.42383			2.42383
		10.4923	3838.18	0.00273366	2.73366	2.48225		2.73366
	28℃ WD7	10.1607	4347.27	0.00233725	2.33725			2.33725
		6.15266	4301.82	0.00143025	1.43025			1.43025
		7.72213	4174.55	0.00184981	1.84981			1.84981
		8.31961	4056.36	0.002051	2.051			2.051
		7.26472	4310.91	0.0016852	1.6852			1.6852
		7.32762	3956.36	0.00185211	1.85211	1.8676		1.85211
	METH+氢 100 WD7	5.80389	4474.55	0.00129709	1.29709			1.29709
		6.09548	4865.45	0.00125281	1.25281			1.25281
		4.5546	4192.73	0.00108631	1.08631			1.08631
		4.93482	4101.82	0.00120308	1.20308			1.20308
		4.08005	4365.45	0.000934621	0.934621			0.934621
		5.75529	4356.36	0.00132112	1.32112	1.18251		1.32112
	METH+氢 200 WD7	2.46198	4801.82	0.000512718	0.512718			0.512718
		0.595197	4483.64	0.000132749	0.132749			0.132749
		0.735277	4347.27	0.000169135	0.169135			0.169135
		1.51001	4001.82	0.00037733	0.37733			0.37733
		1.41567	4383.64	0.000322943	0.322943			0.322943
		1.20126	4538.18	0.0002647	0.2647	0.296596		0.2647
	control 22℃	0.468306	4838.18	9.67939e-05	0.0967939			0.0967939
		0.509298	4174.55	0.000122001	0.122001			0.122001
		0.406319	4320	9.40553e-05	0.0940553			0.0940553
		0.370326	4601.82	8.04738e-05	0.0804738			0.0804738
		0.474305	4547.27	0.000104305	0.104305			0.104305
		0.384823	4183.64	9.19829e-05	0.0919829	0.0982687		0.0919829
	control 28℃	0.65809	4401.82	0.000149504	0.149504			0.149504
		0.303602	3965.45	7.65617e-05	0.0765617			0.0765617
		0.240709	4310.91	5.58372e-05	0.0558372			0.0558372
		0.352201	4801.82	7.33475e-05	0.0733475			0.0733475
		0.315037	4183.64	7.53022e-05	0.0753022			0.0753022
		0.761006	4374.55	0.000173962	0.173962	0.100753		0.173962
	control+氢100	0.420812	4492.73	9.36651e-05	0.0936651			0.0936651
		0.335049	4729.09	7.08484e-05	0.0708484			0.0708484
		0.463694	4365.45	0.000106219	0.106219			0.106219
		0.489423	3847.27	0.000127213	0.127213			0.127213
		0.609491	4847.27	0.000125739	0.125739			0.125739
		0.220698	4247.27	5.19622e-05	0.0519622	0.0959411		0.0519622
	control+氢200	0.349342	4647.27	7.51715e-05	0.0751715			0.0751715
		0.403659	4374.55	9.22746e-05	0.0922746			0.0922746
		0.477987	4656.36	0.000102653	0.102653			0.102653
		0.272156	4329.09	6.28667e-05	0.0628667			0.0628667
		0.300743	4192.73	7.17298e-05	0.0717298			0.0717298
		0.435106	4529.09	9.60691e-05	0.0960691	0.0834607		0.0960691
LDH
		LDH酶活力（U）	BCA（μg/ml）	相对活力值(U*μg/ml)	Average
	control 22℃	1196	4456.36	0.26838		0.26838		0.26838	0.251891	0.236103	0.281996	0.247173	0.206208
		1202.67	4774.55	0.251891		0.251891		0.403833	0.48704	0.457043	0.447663	0.50605	0.473149
		1069.33	4529.09	0.236103		0.236103		0.568431	0.528275	0.614904	0.602245	0.60486	0.648805
		1431	5074.55	0.281996		0.281996		0.527489	0.415854	0.441388	0.421395	0.454355	0.423892
		1157.67	4683.64	0.247173		0.247173		0.320646	0.316356	0.33541	0.276638	0.204644	0.24503
		1012.67	4910.91	0.206208		0.206208		0.37089	0.441836	0.434921	0.515357	0.510202	0.517852
	22℃ WD1	1832.67	4538.18	0.403833		0.403833		0.60076	0.428216	0.628595	0.631224	0.55078	0.576488
		2166	4447.27	0.48704		0.48704		0.538499	0.456241	0.513269	0.441528	0.506312	0.522618
		2302.67	5038.18	0.457043		0.457043		0.25537	0.275617	0.193828	0.298486	0.275496	0.237048
		1881	4201.82	0.447663		0.447663		0.34834	0.277156	0.23486	0.298031	0.325681	0.363435
		2149.33	4247.27	0.50605		0.50605		0.210479	0.330974	0.253472	0.282497	0.298714	0.268506
		2134.33	4510.91	0.473149		0.473149		0.275644	0.288323	0.218438	0.285309	0.290019	0.263265
	22℃ WD4	2724.33	4792.73	0.568431		0.568431		0.291953	0.29745	0.307719	0.359562	0.294667	0.302939
		2512.67	4756.36	0.528275		0.528275		0.260009	0.249931	0.266302	0.2514	0.266732	0.257594
		2684.33	4365.45	0.614904		0.614904
		2536	4210.91	0.602245		0.602245
		2591	4283.64	0.60486		0.60486
		2484.33	3829.09	0.648805		0.648805
	22℃ WD7	1952.67	3701.82	0.527489		0.527489
		1736	4174.55	0.415854		0.415854
		1971	4465.45	0.441388		0.441388
		1709.33	4056.36	0.421395		0.421395
		1789.33	3938.18	0.454355		0.454355
		1854.33	4374.55	0.423892		0.423892
	control 28℃	1426	4447.27	0.320646		0.320646
		1266	4001.82	0.316356		0.316356
		1409.33	4201.82	0.33541		0.33541
		1069.33	3865.45	0.276638		0.276638
		902.667	4410.91	0.204644		0.204644
		929.333	3792.73	0.24503		0.24503
	28℃ WD1	1639.33	4420	0.37089		0.37089
		1892.67	4283.64	0.441836		0.441836
		2009.33	4620	0.434921		0.434921
		1884.33	3656.36	0.515357		0.515357
		1944.33	3810.91	0.510202		0.510202
		1879.33	3629.09	0.517852		0.517852
	28℃ WD4	2682.67	4465.45	0.60076		0.60076
		1846	4310.91	0.428216		0.428216
		2492.67	3965.45	0.628595		0.628595
		2629.33	4165.45	0.631224		0.631224
		2354.33	4274.55	0.55078		0.55078
		2212.67	3838.18	0.576488		0.576488
	28℃ WD7	2341	4347.27	0.538499		0.538499
		1962.67	4301.82	0.456241		0.456241
		2142.67	4174.55	0.513269		0.513269
		1791	4056.36	0.441528		0.441528
		2182.67	4310.91	0.506312		0.506312
		2067.67	3956.36	0.522618		0.522618
	METH+氢 100 WD7	1142.67	4474.55	0.25537		0.25537
		1341	4865.45	0.275617		0.275617
		812.667	4192.73	0.193828		0.193828
		1224.33	4101.82	0.298486		0.298486
		1202.67	4365.45	0.275496		0.275496
		1032.67	4356.36	0.237048		0.237048
	METH+氢 200 WD7	1672.67	4801.82	0.34834		0.34834
		1242.67	4483.64	0.277156		0.277156
		1021	4347.27	0.23486		0.23486
		1192.67	4001.82	0.298031		0.298031
		1427.67	4383.64	0.325681		0.325681
		1649.33	4538.18	0.363435		0.363435
	control 22℃	1018.33	4838.18	0.210479		0.210479
		1381.67	4174.55	0.330974		0.330974
		1095	4320	0.253472		0.253472
		1300	4601.82	0.282497		0.282497
		1358.33	4547.27	0.298714		0.298714
		1123.33	4183.64	0.268506		0.268506
	control 28℃	1213.33	4401.82	0.275644		0.275644
		1143.33	3965.45	0.288323		0.288323
		941.667	4310.91	0.218438		0.218438
		1370	4801.82	0.285309		0.285309
		1213.33	4183.64	0.290019		0.290019
		1151.67	4374.55	0.263265		0.263265
	control+氢100	1311.67	4492.73	0.291953		0.291953
		1406.67	4729.09	0.29745		0.29745
		1343.33	4365.45	0.307719		0.307719
		1383.33	3847.27	0.359562		0.359562
		1428.33	4847.27	0.294667		0.294667
		1286.67	4247.27	0.302939		0.302939
	control+氢200	1208.33	4647.27	0.260009		0.260009
		1093.33	4374.55	0.249931		0.249931
		1240	4656.36	0.266302		0.266302
		1088.33	4329.09	0.2514		0.2514
		1118.33	4192.73	0.266732		0.266732
		1166.67	4529.09	0.257594		0.257594
TNF-α
		Concentration (pg/ml)	BCA（μg/ml）	Concentration (pg/μg)	Average
	control 22℃	154.727	4456.36	0.0347205		0.0347205			0.0347205	0.0382616	0.041941	0.0582139	0.04342	0.049278
		182.682	4774.55	0.0382616		0.0382616			0.0931891	0.101942	0.118946	0.111521	0.126006	0.111437
		189.955	4529.09	0.041941		0.041941			0.119205	0.113809	0.0999479	0.110794	0.127006	0.12938
		295.409	5074.55	0.0582139		0.0582139			0.155071	0.143608	0.150438	0.128911	0.150265	0.113144
		203.364	4683.64	0.04342		0.04342			0.0676513	0.0382099	0.0433687	0.0529045	0.0523908	0.0669823
		242	4910.91	0.049278		0.049278			0.13368	0.141437	0.131189	0.160728	0.158624	0.144213
	22℃ WD1	422.909	4538.18	0.0931891		0.0931891			0.216195	0.215721	0.226834	0.220199	0.223192	0.222631
		453.364	4447.27	0.101942		0.101942			0.177844	0.134975	0.133101	0.148745	0.146183	0.150839
		599.273	5038.18	0.118946		0.118946			0.132913	0.116069	0.120219	0.109309	0.158517	0.123529
		468.591	4201.82	0.111521		0.111521			0.0811151	0.0712591	0.0586993	0.0791572	0.0836168	0.0780148
		535.182	4247.27	0.126006		0.126006			0.0439315	0.0577927	0.0395684	0.0482558	0.0474513	0.0548142
		502.682	4510.91	0.111437		0.111437			0.0537461	0.0573013	0.0492674	0.0523256	0.0484915	0.043352
	22℃ WD4	571.318	4792.73	0.119205		0.119205			0.0392319	0.0368276	0.0381588	0.0616608	0.0513025	0.0475371
		541.318	4756.36	0.113809		0.113809			0.0461526	0.0528645	0.0512237	0.0430248	0.047694	0.0496717
		436.318	4365.45	0.0999479		0.0999479
		466.545	4210.91	0.110794		0.110794
		544.045	4283.64	0.127006		0.127006
		495.409	3829.09	0.12938		0.12938
	22℃ WD7	574.045	3701.82	0.155071		0.155071
		599.5	4174.55	0.143608		0.143608
		671.773	4465.45	0.150438		0.150438
		522.909	4056.36	0.128911		0.128911
		591.773	3938.18	0.150265		0.150265
		494.955	4374.55	0.113144		0.113144
	control 28℃	300.864	4447.27	0.0676513		0.0676513
		152.909	4001.82	0.0382099		0.0382099
		182.227	4201.82	0.0433687		0.0433687
		204.5	3865.45	0.0529045		0.0529045
		231.091	4410.91	0.0523908		0.0523908
		254.045	3792.73	0.0669823		0.0669823
	28℃ WD1	590.864	4420	0.13368		0.13368
		605.864	4283.64	0.141437		0.141437
		606.091	4620	0.131189		0.131189
		587.682	3656.36	0.160728		0.160728
		604.5	3810.91	0.158624		0.158624
		523.364	3629.09	0.144213		0.144213
	28℃ WD4	965.409	4465.45	0.216195		0.216195
		929.955	4310.91	0.215721		0.215721
		899.5	3965.45	0.226834		0.226834
		917.227	4165.45	0.220199		0.220199
		954.045	4274.55	0.223192		0.223192
		854.5	3838.18	0.222631		0.222631
	28℃ WD7	773.136	4347.27	0.177844		0.177844
		580.636	4301.82	0.134975		0.134975
		555.636	4174.55	0.133101		0.133101
		603.364	4056.36	0.148745		0.148745
		630.182	4310.91	0.146183		0.146183
		596.773	3956.36	0.150839		0.150839
	METH+氢 100 WD7	594.727	4474.55	0.132913		0.132913
		564.727	4865.45	0.116069		0.116069
		504.045	4192.73	0.120219		0.120219
		448.364	4101.82	0.109309		0.109309
		692	4365.45	0.158517		0.158517
		538.136	4356.36	0.123529		0.123529
	METH+氢 200 WD7	389.5	4801.82	0.0811151		0.0811151
		319.5	4483.64	0.0712591		0.0712591
		255.182	4347.27	0.0586993		0.0586993
		316.773	4001.82	0.0791572		0.0791572
		366.545	4383.64	0.0836168		0.0836168
		354.045	4538.18	0.0780148		0.0780148
	control 22℃	212.548	4838.18	0.0439315		0.0439315
		241.258	4174.55	0.0577927		0.0577927
		170.935	4320	0.0395684		0.0395684
		222.065	4601.82	0.0482558		0.0482558
		215.774	4547.27	0.0474513		0.0474513
		229.323	4183.64	0.0548142		0.0548142
	control 28℃	236.581	4401.82	0.0537461		0.0537461
		227.226	3965.45	0.0573013		0.0573013
		212.387	4310.91	0.0492674		0.0492674
		251.258	4801.82	0.0523256		0.0523256
		202.871	4183.64	0.0484915		0.0484915
		189.645	4374.55	0.043352		0.043352
	control+氢100	176.258	4492.73	0.0392319		0.0392319
		174.161	4729.09	0.0368276		0.0368276
		166.581	4365.45	0.0381588		0.0381588
		237.226	3847.27	0.0616608		0.0616608
		248.677	4847.27	0.0513025		0.0513025
		201.903	4247.27	0.0475371		0.0475371
	control+氢200	214.484	4647.27	0.0461526		0.0461526
		231.258	4374.55	0.0528645		0.0528645
		238.516	4656.36	0.0512237		0.0512237
		186.258	4329.09	0.0430248		0.0430248
		199.968	4192.73	0.047694		0.047694
		224.968	4529.09	0.0496717		0.0496717
IL-6
		Concentration (pg/ml)	BCA（μg/ml）	Concentration (pg/μg)	Average
	control 22℃	198.261	4456.36	0.0444894		0.0444894			0.0444894	0.0480355	0.0649905	0.0589901	0.0545841	0.0568831
		229.348	4774.55	0.0480355		0.0480355			0.117505	0.128511	0.125822	0.147555	0.122995	0.120915
		294.348	4529.09	0.0649905		0.0649905			0.138933	0.0783847	0.139235	0.102684	0.140119	0.146817
		299.348	5074.55	0.0589901		0.0589901			0.109347	0.166589	0.181003	0.0836045	0.0677867	0.118919
		255.652	4683.64	0.0545841		0.0545841			0.0719053	0.0671977	0.0717598	0.0796914	0.0585012	0.044536
		279.348	4910.91	0.0568831	0.0546621	0.0568831			0.140173	0.151689	0.158809	0.17254	0.176439	0.193485
	22℃ WD1	533.261	4538.18	0.117505		0.117505			0.21255	0.193039	0.197521	0.208182	0.18807	0.194499
		571.522	4447.27	0.128511		0.128511			0.189024	0.155596	0.13498	0.156276	0.135601	0.1566
		633.913	5038.18	0.125822		0.125822			0.0843904	0.0983866	0.108988	0.10038	0.102136	0.10205
		620	4201.82	0.147555		0.147555			0.07221	0.0702555	0.0639081	0.0669804	0.0675933	0.0741055
		522.391	4247.27	0.122995		0.122995			0.0592875	0.0838714	0.0726562	0.0712286	0.0553491	0.0698704
		545.435	4510.91	0.120915	0.127217	0.120915			0.0589529	0.0759213	0.0665028	0.0627301	0.0603094	0.0653568
	22℃ WD4	665.87	4792.73	0.138933		0.138933			0.0654113	0.0635297	0.0720071	0.0717148	0.0670416	0.0618706
		372.826	4756.36	0.0783847		0.0783847			0.0559737	0.0850374	0.0950245	0.0538436	0.0702407	0.0797897
		607.826	4365.45	0.139235		0.139235
		432.391	4210.91	0.102684		0.102684
		600.217	4283.64	0.140119		0.140119
		562.174	3829.09	0.146817	0.124362	0.146817
	22℃ WD7	404.783	3701.82	0.109347		0.109347
		695.435	4174.55	0.166589		0.166589
		808.261	4465.45	0.181003		0.181003
		339.13	4056.36	0.0836045		0.0836045
		266.957	3938.18	0.0677867		0.0677867
		520.217	4374.55	0.118919	0.121208	0.118919
	control 28℃	319.783	4447.27	0.0719053		0.0719053
		268.913	4001.82	0.0671977		0.0671977
		301.522	4201.82	0.0717598		0.0717598
		308.043	3865.45	0.0796914		0.0796914
		258.043	4410.91	0.0585012		0.0585012
		168.913	3792.73	0.044536	0.0655986	0.044536
	28℃ WD1	619.565	4420	0.140173		0.140173
		649.783	4283.64	0.151689		0.151689
		733.696	4620	0.158809		0.158809
		630.87	3656.36	0.17254		0.17254
		672.391	3810.91	0.176439		0.176439
		702.174	3629.09	0.193485	0.165522	0.193485
	28℃ WD4	949.13	4465.45	0.21255		0.21255
		832.174	4310.91	0.193039		0.193039
		783.261	3965.45	0.197521		0.197521
		867.174	4165.45	0.208182		0.208182
		803.913	4274.55	0.18807		0.18807
		746.522	3838.18	0.194499	0.198977	0.194499
	28℃ WD7	821.739	4347.27	0.189024		0.189024
		669.348	4301.82	0.155596		0.155596
		563.478	4174.55	0.13498		0.13498
		633.913	4056.36	0.156276		0.156276
		584.565	4310.91	0.135601		0.135601
		619.565	3956.36	0.1566	0.15468	0.1566
	METH+氢 100 WD7	377.609	4474.55	0.0843904		0.0843904
		478.696	4865.45	0.0983866		0.0983866
		456.957	4192.73	0.108988		0.108988
		411.739	4101.82	0.10038		0.10038
		445.87	4365.45	0.102136		0.102136
		444.565	4356.36	0.10205	0.0993883	0.10205
	METH+氢 200 WD7	346.739	4801.82	0.07221		0.07221
		315	4483.64	0.0702555		0.0702555
		277.826	4347.27	0.0639081		0.0639081
		268.043	4001.82	0.0669804		0.0669804
		296.304	4383.64	0.0675933		0.0675933
		336.304	4538.18	0.0741055	0.0691755	0.0741055
	control 22℃	286.844	4838.18	0.0592875		0.0592875
		350.125	4174.55	0.0838714		0.0838714
		313.875	4320	0.0726562		0.0726562
		327.781	4601.82	0.0712286		0.0712286
		251.688	4547.27	0.0553491		0.0553491
		292.312	4183.64	0.0698704	0.0687106	0.0698704
	control 28℃	259.5	4401.82	0.0589529		0.0589529
		301.062	3965.45	0.0759213		0.0759213
		286.687	4310.91	0.0665028		0.0665028
		301.219	4801.82	0.0627301		0.0627301
		252.313	4183.64	0.0603094		0.0603094
		285.906	4374.55	0.0653568	0.0649622	0.0653568
	control+氢100	293.875	4492.73	0.0654113		0.0654113
		300.437	4729.09	0.0635297		0.0635297
		314.344	4365.45	0.0720071		0.0720071
		275.906	3847.27	0.0717148		0.0717148
		324.969	4847.27	0.0670416		0.0670416
		262.781	4247.27	0.0618706	0.0669292	0.0618706
	control+氢200	260.125	4647.27	0.0559737		0.0559737
		372	4374.55	0.0850374		0.0850374
		442.469	4656.36	0.0950245		0.0950245
		233.094	4329.09	0.0538436		0.0538436
		294.5	4192.73	0.0702407		0.0702407
		361.375	4529.09	0.0797897	0.0733183	0.0797897

## Sheet: Suppliment
		Golgi staining
		Con 22℃					Con 28℃					METH 22℃					METH 28℃					CCH 100					CCH 200
		Fig(S1)
				只数	NS	METH	H2 capsule 200mg/kg
				1	68	61	74
				2	64	55	80
				3	72	57	76
				4	69	57	82.35
				5	82.61	59	77.27
				6	78.65	65	78.16
				7	72.13	68	76.19
				8	71.47	56	85.06
				9	70.27		75.71
				10	63.74		61
				11	88
				12	63.53
		Fig(S2 A)
				TST					FST					LMT
					22℃NS	28℃NS	H2 capsule 100mg/kg	H2 capsule 200mg/kg		22℃NS	28℃NS	H2 capsule 100mg/kg	H2 capsule 200mg/kg		28℃NS	H2 capsule 100mg/kg	H2 capsule 200mg/kg	22℃NS
				1	96.2	95.52	81.36	89.8	1	98.04	161.96	151.68	109.4	1	1597.88	1640.58	1355.46	2103.95
				2	102.04	127.44	130.8	101.8	2	149.96	120.44	136.48	99.7141	2	1903.33	1764.45	1692.09	1412.83
				3	91.12	78.76	114.88	98.8	3	42.04	39.04	67.28	103.36	3	1903.29	1734.71	1145.77	1934.38
				4	108.12	126.447	75.16	74.88	4	105.32	106.44	112	64.28	4	2308.24	1551.37	1980.9	1615.54
				5	149.28	153.648	81.6	93.64	5	83.5482	81.2703	89.3452	118.52	5	1963.93	1493.24	1715.45	1871.62
				6	111.8	119.404	156.372	145.654	6	96.3525	92.9916	114.123	103.799	6	1616.55	1599.7	1338.82	1508.81
				7	118.28	138.492	99.9882	136.562	7	98.3132	82.7912	91.3145	72.64	7	1823.01	1898.48	1799.14	1602.7
				8	104.152	97.36	83.56	127.758	8	86.2291	67.8653	101.12	80.6	8	1358.11	1315.05	1755.69	1330.07
		Fig(S2 B)
		MDA			LDH			TNF-α			IL-6
		28℃NS	H2capsule 100mg/kg	H2capsule 200mg/kg	28℃NS	H2capsule 100mg/kg	H2capsule 200mg/kg	28℃NS	H2capsule 100mg/kg	H2capsule 200mg/kg	28℃NS	H2capsule 100mg/kg	H2capsule 200mg/kg
	1	0.149504	0.093665	0.075172	0.275644	0.291953	0.260009	0.053746	0.039232	0.046153	0.058953	0.065411	0.055974
	2	0.076562	0.070848	0.092275	0.288323	0.29745	0.249931	0.057301	0.036828	0.052864	0.075921	0.06353	0.085037
	3	0.055837	0.106219	0.102653	0.218438	0.307719	0.266302	0.049267	0.038159	0.051224	0.066503	0.072007	0.095025
	4	0.073347	0.127213	0.062867	0.285309	0.209562	0.2514	0.052326	0.061661	0.043025	0.06273	0.071715	0.053844
	5	0.075302	0.125739	0.07173	0.290019	0.294667	0.266732	0.048492	0.051303	0.047694	0.060309	0.067042	0.070241
	6	0.173962	0.051962	0.096069	0.263265	0.302939	0.257594	0.043352	0.047537	0.049672	0.065357	0.061871	0.07979
		Fig(S3)
		TST						FST						LMT
		Saline	CC	CCH	METH	METH+fluoxetine		Saline	CC	CCH	METH	METH+fluoxetine		saline	CC	CCH	METH+fluoxetine
		43.16	119.2	58.92	100.24	89.2		82.36	126.12	61.04	136.84	84.44		1955.5	1949.12	2185.18	1758.78
		52.48	135.28	41.36	119.28	74.72		76.84	105.4	73.84	98.32	61.68		1665.44	1958.88	1670.53	1968.21
		39.92	146.2	36.92	95.68	53.48		89.88	116.84	87.72	116.92	82.84		1881.87	1886.27	2074.26	1905.4
		83.96	105.8	57.56	105.8	67.92		96.88	136.92	62.32	104.24	70.4		1991.64	1715.16	2208.5	1925.02
		59.24	126.04	53.88	118.08	62.12		79.12	111.6	71.32	127.68	56		2012.99	1676.19	1884.26	1883.3
		64.28	115.24	40.04	111.32	54.32		60.36	127.12	75.24	115.52	43.64		1934.46	2036	1682.29	2019.67
			101.76			42.52			148.36			46.44			1988.5		1841.76
			104.56			58.08			129.36			78.52			1833.68		1892.6
